# Supplementary material for: Characterization of Flavor Profile of Sauced Pork from Different Regions of China Based on E-Nose, E-Tongue and Gas Chromatography–Ion Mobility Spectroscopy
Source: Molecules. 2024 Mar 29;29(7):1542. doi: 10.3390/molecules29071542 (PMC11013253; doi:10.3390/molecules29071542)
Supplement: Supplementary file 1 [file molecules-29-01542-s001.zip]

Archive with 1 entries (1 files):
- molecules-2859519-supplementary.pdf
